# Supplementary material for: Evolution and variability of Solanum RanGAP2, a cofactor in the incompatible interaction between the resistance protein GPA2 and the Globodera pallida effector Gp-RBP-1
Source: BMC Evol Biol. 2013 Apr 19;13:87. doi: 10.1186/1471-2148-13-87 (PMC3656811; doi:10.1186/1471-2148-13-87)
Supplement: Additional file 1: Table S1 — Detailed informations on the different RanGAP2 alleles analysed in this study. For each RanGAP2 allele analysed, species and accession of origin, nature of the amino acids 106 and 237 and RanGAP2 allele EMBL number accession are indicated in the table. [file 1471-2148-13-87-S1.xls]

## Sheet: Feuil1
Table S1 : Detailed informations on the different RanGAP2 alleles analysed in this study
Species (classification reviewed by Jacobs et al, 2008)	Genotype code	Ploidy level	Origin	allele	106	237	EMBL number accession
S. tuberosum spp. andigena	ADG1	4x	Peru	ADG1-A1	S	L	HE681572
				ADG1-A2	P	L	HE681573
				ADG1-A3	S	L	HE681574
	ADG2	4x	Bolivia	ADG2-A1	S	L	HE681575
				ADG2-A2	S	L	HE681576
				ADG2-A3	S	L	HE681577
				ADG2-A4	S	L	HE681578
	ADG3	4x	Argentina	ADG3-A1	P	L	HE681579
				ADG3-A2	S	L	HE681580
				ADG3-A3	S	L	HE681581
				ADG3-A4	P	F	HE681582
	ADG4	4x	Peru	ADG4-A1	S	L	HE681583
				ADG4-A2	S	L	HE681584
				ADG4-A3	P	L	HE681585
				ADG4-A4	S	L	HE681586
	ADG5	4x	-	ADG5-A1	P	L	HE681587
				ADG5-A2	S	L	HE681588
				ADG5-A3	P	L	HE681589
				ADG5-A4	S	L	HE681590
	ADG6	4x	Peru	ADG6-A1	S	L	HE681591
				ADG6-A2	S	L	HE681592
				ADG6-A3	S	L	HE681593
	ADG7	4x	Peru	ADG7-A1	S	L	HE681594
				ADG7-A2	S	L	HE681595
				ADG7-A3	P	F	HE681596
				ADG7-A4	S	L	HE681597
	ADG8	4x	Peru	ADG8-A1	P	L	HE681598
				ADG8-A2	S	L	HE681599
				ADG8-A3	P	L	HE681600
				ADG8-A4	P	L	HE681601
	ADG9	4x	Peru	ADG9-A1	S	L	HE681602
				ADG9-A2	S	L	HE681603
				ADG9-A3	S	L	HE681604
				ADG9-A4	S	L	HE681605
	ADG10	4x	Peru	ADG10-A1	S	L	HE681606
				ADG10-A2	S	L	HE681607
				ADG10-A3	S	L	HE681608
				ADG10-A4	S	L	HE681609
	ADG11	4x	Peru	ADG11-A1	S	L	HE681610
				ADG11-A2	S	L	HE681611
				ADG11-A3	S	L	HE681612
				ADG11-A4	S	L	HE681613
	ADG12	4x	Mexico	ADG12-A1	S	L	HE681614
				ADG12-A2	S	L	HE681615
				ADG12-A3	S	L	HE681616
				ADG12-A4	S	L	HE681617
S.berthautii	BER1	2x	Bolivia	BER1-A1	S	L	HE681618
				BER1-A2	S	L	HE681619
	BER2	2x	-	BER2-A1	S	L	HE681620
				BER2-A2	S	L	HE681621
S. bulbocastanum	BLB1	2x	Mexico	BLB1-B1	S	L	HE681622
S. brachistotrichum (S. stenophyllidium)	BST1	2x	Mexico	BST1-B1	S	L	HE681623
				BST1-B2	S	L	HE681624
	BST2	2x	Mexico	BST2-B1	S	L	HE681625
				BST2-B2	S	L	HE681626
S. chacoense	CHC1	2x	Argentina	CHC1-A1	S	L	HE681627
	CHC2	2x	?	CHC2-A1	S	L	HE681628
S. cardiophyllum	CPH1	2x	Mexico	CPH1-B1	S	L	HE681629
				CPH1-B2	S	L	HE681630
	CPH2	2x	Mexico	CPH2-B1	S	L	HE681631
				CPH2-B2	S	L	HE681632
S. fendleri (S. stoloniferum)	FEN1	4x	USA	FEN1-A1	S	L	HE681633
				FEN1-A2	S	L	HE681634
				FEN1-B1	S	L	HE681635
S. gourlayi	GRL1	4X	Argentina	GRL1-A1	S	L	HE681636
				GRL1-A2	S	F	HE681637
				GRL1-A3	P	F	HE681638
				GRL1-A4	S	L	HE681639
	GRL2	4X	Bolivia	GRL2-A1	S	L	HE681640
				GRL2-A2	S	L	HE681641
				GRL2-A3	S	L	HE681642
				GRL2-A4	S	L	HE681643
S. kurtzianum	KTZ1	2x	Argentina	KTZ1-A1	S	L	HE681644
				KTZ1-A2	S	L	HE681645
S. phureja	PHU1	2x	Colombia	PHU1-A1	S	L	HE681646
				PHU1-A2	S	L	HE681647
	PHU2	2x	Peru	PHU2-A1	S	L	HE681648
				PHU2-A2	S	L	HE681649
S. polytrichon (S. stoloniferum)	PLT1	4x	MEXICO	PLT1-A1	S	L	HE681650
				PLT1-A2	S	L	HE681651
				PLT1-B1	S	L	HE681652
S. spegazzini	SPG1	2x	Argentina	SPG1-A1	P	F	HE681653
	SPG2	2x	Argentina	SPG2-A1	P	F	HE681654
				SPG2-A2	P	F	HE681655
	SPG3	2x	Argentina	SPG3-A1	P	F	HE681656
				SPG3-A2	P	F	HE681657
	SPG4	2x	Argentina	SPG4-A1	S	F	HE681658
				SPG4-A2	P	F	HE681659
	SPG5	2x	Argentina	SPG5-A1	S	F	HE681660
				SPG5-A2	P	F	HE681661
	SPG6	2x	Argentina	SPG6-A1	P	F	HE681662
				SPG6-A2	P	F	HE681663
	SPG7	2x	Argentina	SPG7-A1	P	F	HE681664
				SPG7-A2	S	L	HE681665
S. sparsipilum	SPL1	2x	Bolivia	SPL1-A1	S	L	HE681666
				SPL1-A2	S	L	HE681667
	SPL2	2x	Peru	SPL2-A1	S	L	HE681668
				SPL2-A2	S	L	HE681669
S. stenotomum	STN1	2x	Peru	STN1-A1	P	F	HE681670
				STN1-A2	S	L	HE681671
	STN2	2x	Bolivia	STN2-A1	S	L	HE681672
				STN2-A2	S	L	HE681673
S. stoloniferum	STO1	4x	?	STO1-A1	S	L	HE681674
				STO1-A2	S	L	HE681675
				STO1-B1	S	L	HE681676
				STO1-B2	S	L	HE681677
	STO2	4x	Mexico	STO2-A1	S	L	HE681678
				STO2-A2	S	L	HE681679
				STO2-B1	S	L	HE681680
S. tarijense	TAR1	2x	Argentina	TAR1-A1	S	L	HE681681
	TAR2	2x	Argentina	TAR2-A1	S	L	HE681682
				TAR2-A2	S	L	HE681683
S. trifidum	TRF1	2x	Mexico	TRF1-B1	S	L	HE681684
				TRF1-B2	S	L	HE681685
	TRF2	2x	Mexico	TRF2-B1	S	L	HE681686
S. tuberosum tuberosum	TUB1	4x	Europe	TUB1-A1	S	L	HE681687
				TUB1-A2	S	L	HE681688
				TUB1-A3	S	L	HE681689
				TUB1-A4	S	L	HE681690
	TUB2	4x	Europe	TUB2-A1	S	L	HE681691
				TUB2-A2	S	L	HE681692
				TUB2-A3	S	L	HE681693
				TUB2-A4	S	L	HE681694
	TUB3	4x	Europe	TUB3-A1	S	L	HE681695
				TUB3-A2	S	L	HE681696
				TUB3-A3	S	L	HE681697
				TUB3-A4	S	L	HE681698
	TUB4	4x	Europe	TUB4-A1	S	L	HE681699
				TUB4-A2	S	L	HE681700
				TUB4-A3	S	L	HE681701
				TUB4-A4	S	L	HE681702
S. vernei	VRN1	2x	?	VRN1-A1	P	L	HE681703
				VRN1-A2	S	F	HE681704
	VRN2	2x	Argentina	VRN2-A1	P	F	HE681705
				VRN2-A2	S	L	HE681706
	VRN3	2x	Argentina	VRN3-A1	S	L	HE681707
				VRN3-A2	S	L	HE681708
	VRN4	2x	Argentina	VRN4-A1	P	F	HE681709
				VRN4-A2	P	L	HE681710
	VRN5	4x	?	VRN5-A1	S	L	HE681711
				VRN5-A2	S	L	HE681712
				VRN5-A3	S	L	HE681713
				VRN5-A4	S	L	HE681714
	VRN6	4x	?	VRN6-A1	S	L	HE681715
				VRN6-A2	P	F	HE681716
				VRN6-A3	S	L	HE681717
				VRN6-A4	S	L	HE681718
For each RanGAP2 allele analysed, species and accession of origin, nature of the amino acids 106 and 237 are indicated in the table
